# Supplementary material for: Public attitudes towards obesity policies on the island of Ireland; exploring the relationship with biopsychosocial characteristics
Source: BMC Public Health. 2025 Oct 9;25:3436. doi: 10.1186/s12889-025-24216-8 (PMC12512851; doi:10.1186/s12889-025-24216-8)
Supplement: Supplementary file 3 — Supplementary Material 3. [file 12889_2025_24216_MOESM3_ESM.xlsx]

## Sheet: 2.A Loading_CIs
Variable	Component	Loading - Lower_CI	Loading - Upper_CI
The government should impose taxes on unhealthy foods and use the proceeds to promote healthier eating.	Comp_1	-0.0210426	0.375576
The government should impose taxes on unhealthy foods and use the proceeds to promote healthier eating.	Comp_2	0.0408957	0.455449
The government should impose taxes on unhealthy foods and use the proceeds to promote healthier eating.	Comp_3	-0.0531469	0.236288
The government should impose taxes on unhealthy foods and use the proceeds to promote healthier eating.	Comp_4	-0.011064	0.896499
The government should impose taxes on unhealthy foods and use the proceeds to promote healthier eating.	Comp_5	-0.0112106	0.918805
The government should subsidise (make cheaper) fruit and vegetables to promote healthier eating.	Comp_1	0.0742419	0.83005
The government should subsidise (make cheaper) fruit and vegetables to promote healthier eating.	Comp_2	-0.0338314	0.913461
The government should subsidise (make cheaper) fruit and vegetables to promote healthier eating.	Comp_3	0.107714	0.75792
The government should subsidise (make cheaper) fruit and vegetables to promote healthier eating.	Comp_4	-0.106878	0.1683
The government should subsidise (make cheaper) fruit and vegetables to promote healthier eating.	Comp_5	-0.0731483	0.110944
The government should provide vouchers to low-income families to buy healthy foods at reduced prices.	Comp_1	-0.0600876	0.322636
The government should provide vouchers to low-income families to buy healthy foods at reduced prices.	Comp_2	0.00511674	0.23979
The government should provide vouchers to low-income families to buy healthy foods at reduced prices.	Comp_3	0.0625695	0.271088
The government should provide vouchers to low-income families to buy healthy foods at reduced prices.	Comp_4	-0.176805	0.626778
The government should provide vouchers to low-income families to buy healthy foods at reduced prices.	Comp_5	-0.222719	0.667148
The government should make sure that primary school meals meet a healthy standard of nutrition	Comp_1	0.035098	0.212235
The government should make sure that primary school meals meet a healthy standard of nutrition	Comp_2	-0.126694	0.261088
The government should make sure that primary school meals meet a healthy standard of nutrition	Comp_3	-0.111173	0.139457
The government should make sure that primary school meals meet a healthy standard of nutrition	Comp_4	-0.217768	0.0565036
The government should make sure that primary school meals meet a healthy standard of nutrition	Comp_5	-0.0624818	0.354004
The government should make sure that secondary school meals meet a healthy standard of nutrition	Comp_1	0.244654	0.672246
The government should make sure that secondary school meals meet a healthy standard of nutrition	Comp_2	-0.0687002	0.667963
The government should make sure that secondary school meals meet a healthy standard of nutrition	Comp_3	-0.0922381	0.475976
The government should make sure that secondary school meals meet a healthy standard of nutrition	Comp_4	-0.101427	0.817485
The government should make sure that secondary school meals meet a healthy standard of nutrition	Comp_5	-0.0414211	0.803319
The government should make sure that meals sold or provided at workplaces meet a healthy standard of nutrition	Comp_1	0.169321	0.44557
The government should make sure that meals sold or provided at workplaces meet a healthy standard of nutrition	Comp_2	-0.107194	0.815583
The government should make sure that meals sold or provided at workplaces meet a healthy standard of nutrition	Comp_3	-0.0832557	0.582453
The government should make sure that meals sold or provided at workplaces meet a healthy standard of nutrition	Comp_4	0.111945	0.570518
The government should make sure that meals sold or provided at workplaces meet a healthy standard of nutrition	Comp_5	0.0406505	0.471901
The government should make sure that meals available in hospitals to staff and visitors meet a healthy standard of nutrition	Comp_1	0.112322	0.389332
The government should make sure that meals available in hospitals to staff and visitors meet a healthy standard of nutrition	Comp_2	0.046964	0.461003
The government should make sure that meals available in hospitals to staff and visitors meet a healthy standard of nutrition	Comp_3	0.249904	0.521061
The government should make sure that meals available in hospitals to staff and visitors meet a healthy standard of nutrition	Comp_4	0.0638318	0.410943
The government should make sure that meals available in hospitals to staff and visitors meet a healthy standard of nutrition	Comp_5	-0.0671155	0.297344
The government should work with the food companies to improve the nutritional content of processed foods (e.g. less salt or fats).	Comp_1	-0.122393	0.0979705
The government should work with the food companies to improve the nutritional content of processed foods (e.g. less salt or fats).	Comp_2	-0.054772	0.861297
The government should work with the food companies to improve the nutritional content of processed foods (e.g. less salt or fats).	Comp_3	-0.0562375	0.889915
The government should work with the food companies to improve the nutritional content of processed foods (e.g. less salt or fats).	Comp_4	-0.0836473	0.781621
The government should work with the food companies to improve the nutritional content of processed foods (e.g. less salt or fats).	Comp_5	-0.07601	0.88785
TV-stations should give free air-time to governmental campaigns that promote healthier eating.	Comp_1	-0.0806238	0.192886
TV-stations should give free air-time to governmental campaigns that promote healthier eating.	Comp_2	-0.0558948	0.460287
TV-stations should give free air-time to governmental campaigns that promote healthier eating.	Comp_3	0.0205716	0.679505
TV-stations should give free air-time to governmental campaigns that promote healthier eating.	Comp_4	-0.0918819	0.416511
TV-stations should give free air-time to governmental campaigns that promote healthier eating.	Comp_5	-0.0196097	0.363993
There should be public measures like free home delivery to support easier access to healthy foods for the elderly and those with lower incomes.	Comp_1	-0.160221	0.645329
There should be public measures like free home delivery to support easier access to healthy foods for the elderly and those with lower incomes.	Comp_2	-0.220576	0.676771
There should be public measures like free home delivery to support easier access to healthy foods for the elderly and those with lower incomes.	Comp_3	-0.253542	0.645195
There should be public measures like free home delivery to support easier access to healthy foods for the elderly and those with lower incomes.	Comp_4	-0.056832	0.470742
There should be public measures like free home delivery to support easier access to healthy foods for the elderly and those with lower incomes.	Comp_5	-0.0061858	0.747302
The government should ban advertising for unhealthy food that is aimed at children.	Comp_1	-0.0773957	0.805069
The government should ban advertising for unhealthy food that is aimed at children.	Comp_2	-0.184673	0.812584
The government should ban advertising for unhealthy food that is aimed at children.	Comp_3	-0.00353318	0.504377
The government should ban advertising for unhealthy food that is aimed at children.	Comp_4	-0.0370791	0.734615
The government should ban advertising for unhealthy food that is aimed at children.	Comp_5	0.120621	0.497299
The government should ban advertising for unhealthy food that is aimed at adults.	Comp_1	-0.110848	0.574259
The government should ban advertising for unhealthy food that is aimed at adults.	Comp_2	-0.0847033	0.846695
The government should ban advertising for unhealthy food that is aimed at adults.	Comp_3	0.00270346	0.793002
The government should ban advertising for unhealthy food that is aimed at adults.	Comp_4	-0.105377	0.841413
The government should ban advertising for unhealthy food that is aimed at adults.	Comp_5	0.176372	0.525576
The government should spend money on effective campaigns informing people about the risks of unhealthy eating.	Comp_1	-0.00691867	0.564757
The government should spend money on effective campaigns informing people about the risks of unhealthy eating.	Comp_2	-0.0280323	0.556012
The government should spend money on effective campaigns informing people about the risks of unhealthy eating.	Comp_3	-0.00502307	0.441062
The government should spend money on effective campaigns informing people about the risks of unhealthy eating.	Comp_4	0.058248	0.362412
The government should spend money on effective campaigns informing people about the risks of unhealthy eating.	Comp_5	0.101162	0.51503
Education to promote healthy eating should be provided in all schools.	Comp_1	0.132982	0.41741
Education to promote healthy eating should be provided in all schools.	Comp_2	0.0358973	0.344024
Education to promote healthy eating should be provided in all schools.	Comp_3	-0.151264	0.148976
Education to promote healthy eating should be provided in all schools.	Comp_4	-0.150399	0.0350409
Education to promote healthy eating should be provided in all schools.	Comp_5	-0.0907509	0.0808588
Practical education in food preparation should be taught in all schools	Comp_1	0.00280844	0.166914
Practical education in food preparation should be taught in all schools	Comp_2	-0.12205	0.122907
Practical education in food preparation should be taught in all schools	Comp_3	-0.0911605	0.0799528
Practical education in food preparation should be taught in all schools	Comp_4	-0.0841032	0.0697155
Practical education in food preparation should be taught in all schools	Comp_5	0.0571069	0.479357
The government should subsidise businesses which provide programmes to support their employees in healthy eating	Comp_1	-0.0325717	0.203093
The government should subsidise businesses which provide programmes to support their employees in healthy eating	Comp_2	-0.0694335	0.624805
The government should subsidise businesses which provide programmes to support their employees in healthy eating	Comp_3	-0.128364	0.625212
The government should subsidise businesses which provide programmes to support their employees in healthy eating	Comp_4	0.000687029	0.674765
The government should subsidise businesses which provide programmes to support their employees in healthy eating	Comp_5	-0.181805	0.668767
All foods should be required to carry understandable labels with calorie and nutrient information.	Comp_1	-0.210762	0.655069
All foods should be required to carry understandable labels with calorie and nutrient information.	Comp_2	0.0361997	0.844469
All foods should be required to carry understandable labels with calorie and nutrient information.	Comp_3	0.0245093	0.751501
All foods should be required to carry understandable labels with calorie and nutrient information.	Comp_4	0.107311	0.492946
All foods should be required to carry understandable labels with calorie and nutrient information.	Comp_5	0.00383636	0.849338
All restaurants should be required to provide calorie and nutrient information on menus.	Comp_1	-0.1824	0.490866
All restaurants should be required to provide calorie and nutrient information on menus.	Comp_2	-0.241372	0.377385
All restaurants should be required to provide calorie and nutrient information on menus.	Comp_3	-0.0956537	0.714703
All restaurants should be required to provide calorie and nutrient information on menus.	Comp_4	-0.169585	0.56069
All restaurants should be required to provide calorie and nutrient information on menus.	Comp_5	-0.113265	0.828069
The food industry should help pay for governmental campaigns that promote healthy eating.	Comp_1	-0.016057	0.490915
The food industry should help pay for governmental campaigns that promote healthy eating.	Comp_2	-0.13352	0.802419
The food industry should help pay for governmental campaigns that promote healthy eating.	Comp_3	-0.103555	0.489317
The food industry should help pay for governmental campaigns that promote healthy eating.	Comp_4	0.00164625	0.740203
The food industry should help pay for governmental campaigns that promote healthy eating.	Comp_5	-0.0798585	0.534542
The government should reward companies for healthy food innovations.	Comp_1	-0.0323662	0.750981
The government should reward companies for healthy food innovations.	Comp_2	0.039643	0.413461
The government should reward companies for healthy food innovations.	Comp_3	0.15114	0.531741
The government should reward companies for healthy food innovations.	Comp_4	0.0303874	0.713454
The government should reward companies for healthy food innovations.	Comp_5	0.043697	0.344245
Children should have to participate in a minimum of 30 minutes exercise a day while at school.	Comp_1	-0.266082	0.638539
Children should have to participate in a minimum of 30 minutes exercise a day while at school.	Comp_2	-0.0913015	0.86691
Children should have to participate in a minimum of 30 minutes exercise a day while at school.	Comp_3	-0.0353388	0.12551
Children should have to participate in a minimum of 30 minutes exercise a day while at school.	Comp_4	-0.0452781	0.116591
Children should have to participate in a minimum of 30 minutes exercise a day while at school.	Comp_5	-0.069908	0.203875
There should be planning regulations to restrict the development of fast food outlets in areas nearby to schools.	Comp_1	-0.0534203	0.129702
There should be planning regulations to restrict the development of fast food outlets in areas nearby to schools.	Comp_2	0.0250103	0.793558
There should be planning regulations to restrict the development of fast food outlets in areas nearby to schools.	Comp_3	-0.0451996	0.547043
There should be planning regulations to restrict the development of fast food outlets in areas nearby to schools.	Comp_4	-0.00473617	0.153987
There should be planning regulations to restrict the development of fast food outlets in areas nearby to schools.	Comp_5	0.0469826	0.676915
The government should provide resources to encourage women to breastfeed.	Comp_1	0.00146397	0.706706
The government should provide resources to encourage women to breastfeed.	Comp_2	-0.12375	0.44261
The government should provide resources to encourage women to breastfeed.	Comp_3	0.10227	0.440145
The government should provide resources to encourage women to breastfeed.	Comp_4	-0.149403	0.40341
The government should provide resources to encourage women to breastfeed.	Comp_5	-0.00162679	0.424034
There should be planning regulations to restrict the development of certain food outlets (selling foods high in saturated fats) in towns and cities.	Comp_1	-0.044376	0.707837
There should be planning regulations to restrict the development of certain food outlets (selling foods high in saturated fats) in towns and cities.	Comp_2	0.0168182	0.596906
There should be planning regulations to restrict the development of certain food outlets (selling foods high in saturated fats) in towns and cities.	Comp_3	-0.0243726	0.763944
There should be planning regulations to restrict the development of certain food outlets (selling foods high in saturated fats) in towns and cities.	Comp_4	-0.372943	0.442487
There should be planning regulations to restrict the development of certain food outlets (selling foods high in saturated fats) in towns and cities.	Comp_5	-0.413526	0.154733
There should be a ban on sales promotion and special offers on unhealthy foods.	Comp_1	-0.0867773	0.229004
There should be a ban on sales promotion and special offers on unhealthy foods.	Comp_2	-0.0944137	0.339297
There should be a ban on sales promotion and special offers on unhealthy foods.	Comp_3	-0.0178082	0.187504
There should be a ban on sales promotion and special offers on unhealthy foods.	Comp_4	-0.0981608	0.322387
There should be a ban on sales promotion and special offers on unhealthy foods.	Comp_5	-0.131724	0.184584
Portion sizes in restaurants and fast food shops should be restricted	Comp_1	-0.254131	0.313063
Portion sizes in restaurants and fast food shops should be restricted	Comp_2	-0.0442172	0.505158
Portion sizes in restaurants and fast food shops should be restricted	Comp_3	-0.0640196	0.562037
Portion sizes in restaurants and fast food shops should be restricted	Comp_4	-0.0435095	0.767906
Portion sizes in restaurants and fast food shops should be restricted	Comp_5	-0.102337	0.721102
There should be a tax incentive to encourage sports participation, with a tax break for the purchase of relevant sports equipment.	Comp_1	-0.254952	0.31427
There should be a tax incentive to encourage sports participation, with a tax break for the purchase of relevant sports equipment.	Comp_2	-0.245211	0.26703
There should be a tax incentive to encourage sports participation, with a tax break for the purchase of relevant sports equipment.	Comp_3	-0.00573373	0.283854
There should be a tax incentive to encourage sports participation, with a tax break for the purchase of relevant sports equipment.	Comp_4	-0.26722	0.641492
There should be a tax incentive to encourage sports participation, with a tax break for the purchase of relevant sports equipment.	Comp_5	-0.0496543	0.867485
The government should extend the sugar sweetened drinks tax to include all sugary foods to promote healthier eating	Comp_1	0.0050915	0.110417
The government should extend the sugar sweetened drinks tax to include all sugary foods to promote healthier eating	Comp_2	0.00694864	0.123945
The government should extend the sugar sweetened drinks tax to include all sugary foods to promote healthier eating	Comp_3	0.0206426	0.19783
The government should extend the sugar sweetened drinks tax to include all sugary foods to promote healthier eating	Comp_4	-0.0345889	0.0978717
The government should extend the sugar sweetened drinks tax to include all sugary foods to promote healthier eating	Comp_5	-0.0377825	0.136869
The government should ban companies that make unhealthy foods and drinks from sponsoring children’s organisations, children’s events and children’s sporting teams	Comp_1	-0.0547893	0.552797
The government should ban companies that make unhealthy foods and drinks from sponsoring children’s organisations, children’s events and children’s sporting teams	Comp_2	0.0398311	0.794734
The government should ban companies that make unhealthy foods and drinks from sponsoring children’s organisations, children’s events and children’s sporting teams	Comp_3	0.047713	0.598763
The government should ban companies that make unhealthy foods and drinks from sponsoring children’s organisations, children’s events and children’s sporting teams	Comp_4	-0.00720184	0.62946
The government should ban companies that make unhealthy foods and drinks from sponsoring children’s organisations, children’s events and children’s sporting teams	Comp_5	0.0874667	0.281039
The government should restrict advertising for unhealthy food in public spaces (e.g. bus stops, trains stations, hospitals, roadside)	Comp_1	-0.136817	0.137296
The government should restrict advertising for unhealthy food in public spaces (e.g. bus stops, trains stations, hospitals, roadside)	Comp_2	-0.145413	0.107824
The government should restrict advertising for unhealthy food in public spaces (e.g. bus stops, trains stations, hospitals, roadside)	Comp_3	-0.0183369	0.42673
The government should restrict advertising for unhealthy food in public spaces (e.g. bus stops, trains stations, hospitals, roadside)	Comp_4	-0.058012	0.190255
The government should restrict advertising for unhealthy food in public spaces (e.g. bus stops, trains stations, hospitals, roadside)	Comp_5	0.000524344	0.168936
The government should restrict advertising for unhealthy food that is aimed at children on the internet (e.g. games, apps, social media)	Comp_1	-0.0429036	0.135938
The government should restrict advertising for unhealthy food that is aimed at children on the internet (e.g. games, apps, social media)	Comp_2	-0.414547	0.438848
The government should restrict advertising for unhealthy food that is aimed at children on the internet (e.g. games, apps, social media)	Comp_3	-0.460129	0.0398513
The government should restrict advertising for unhealthy food that is aimed at children on the internet (e.g. games, apps, social media)	Comp_4	-0.107075	0.257054
The government should restrict advertising for unhealthy food that is aimed at children on the internet (e.g. games, apps, social media)	Comp_5	-0.06306	0.349488
Children’s height and weight should be routinely measured to monitor rates of growth in the population	Comp_1	-0.0230599	0.19915
Children’s height and weight should be routinely measured to monitor rates of growth in the population	Comp_2	-0.127063	0.213231
Children’s height and weight should be routinely measured to monitor rates of growth in the population	Comp_3	-0.174723	0.0903916
Children’s height and weight should be routinely measured to monitor rates of growth in the population	Comp_4	-0.311639	0.0303554
Children’s height and weight should be routinely measured to monitor rates of growth in the population	Comp_5	-0.0705632	0.383125
The government should try and make towns and cities so that people are encouraged to be more active and healthier (such as bike lanes, parks, pedestrian areas)	Comp_1	-0.0818005	0.430846
The government should try and make towns and cities so that people are encouraged to be more active and healthier (such as bike lanes, parks, pedestrian areas)	Comp_2	-0.0473696	0.663281
The government should try and make towns and cities so that people are encouraged to be more active and healthier (such as bike lanes, parks, pedestrian areas)	Comp_3	-0.109944	0.61058
The government should try and make towns and cities so that people are encouraged to be more active and healthier (such as bike lanes, parks, pedestrian areas)	Comp_4	-0.311324	0.124935
The government should try and make towns and cities so that people are encouraged to be more active and healthier (such as bike lanes, parks, pedestrian areas)	Comp_5	-0.306434	0.132707

## Sheet: 2.B Eigenvalue_CIs
Component	Lower_CI	Upper_CI
Comp1	11.964	13.5524
Comp2	2.85793	3.36131
Comp3	1.57616	1.8603
Comp4	1.44237	1.70103
Comp5	1.25839	1.5099
